# Supplementary material for: Emergence of cortical network motifs for short-term memory during learning
Source: Nat Commun. 2023 Oct 28;14:6869. doi: 10.1038/s41467-023-42609-4 (PMC10613236; doi:10.1038/s41467-023-42609-4)
Supplement: Supplementary file 4 — Source Data [file 41467_2023_42609_MOESM4_ESM.xlsx]

## Sheet: Figure 1b
Animal/Session	1	2	3	4	5	6	7	8	9	10	11	12	13	14	15	16	17	18	19	20
1	25.641	27.429	68.333	56.667	69.444	75	62.222	80	87.778	96.111	97.222	95.556	89.385	89.08	91.954	92.737	93.678	94.186	93.919	NaN
2	8.8235	35.862	36.313	14.97	37.222	61.111	18.987	67.039	53.977	73.333	81.667	80.556	76.111	36.416	70.556	85.556	72.778	77.011	83.929	78.205
3	17.143	14.667	28.986	27.103	45.556	71.111	73.889	82.222	85	71.111	95.556	96.667	95.531	86.441	92.222	66.102	74.444	88.889	75.281	89.944
4	46.667	27.273	29.545	14.103	20.231	32.402	49.444	54.444	58.889	74.444	71.667	60	62.222	49.444	58.989	63.333	76.111	72.222	68.841	78.689
5	9.6154	7.1429	16.216	55.866	53.333	57.542	89.444	94.444	91.477	89.655	96.629	97.778	92.222	95.556	87.778	NaN	NaN	NaN	NaN	NaN
6	11.905	15.672	30.114	36.667	54.444	62.222	73.333	60	50.279	66.111	81.111	66.111	71.111	77.778	77.222	NaN	NaN	NaN	NaN	NaN
7	28.058	21.91	19.774	28.492	48.333	23.333	25	30.233	43.662	37.989	40.782	48.588	55.866	55	57.222	63.584	68.786	63.889	81.818	78.378

## Sheet: Figure 1e
	Stimulus
	Naive										Expert
Region	1	2	3	4	5	6	7	8		Region	1	2	3	4	5	6	7	8
	0.0051	0.0311	0.0492	0.0653	0.0437	0.0389	0.0485	0.0542			0.0206	0.0214	0.025	0.0184	0.0201	0.0119	0.018	0.021
	0.0027	0.0372	0.0294	0.0547	0.0459	0.0622	0.0488	0.0547			0.025	0.0254	0.0281	0.0186	0.0177	0.015	0.0207	0.0198
	0.008	0.0379	0.0444	0.0639	0.0563	0.0346	0.0398	0.0478			0.0266	0.0151	0.0231	0.0156	0.0211	0.0253	0.0245	0.02
	0.0473	0.0419	0.0457	0.0503	0.0541	0.0324	0.0402	0.0516			0.0183	0.0144	0.0198	0.0128	0.0214	0.027	0.031	0.0176
	0.0287	0.0364	0.0447	0.0479	0.044	0.0186	0.0517	0.0555			0.0176	0.0167	0.0138	0.0157	0.0236	0.026	0.0291	0.0243
	0.0305	0.0351	0.0419	0.0476	0.0452	0.0405	0.0502	0.0661			0.0208	0.0216	0.019	0.0189	0.0173	0.0261	0.0255	0.0253
	0.0325	0.0481	0.0458	0.0482	0.0394	0.0471	0.0578	0.0459			0.0283	0.0237	0.0211	0.0196	0.0238	0.0265	0.0308	0.0258
	0.0311	0.051	0.0469	0.0524	0.0542	0.0223	0.0502	0.0585			0.0284	0.0269	0.0282	0.0207	0.0426	0.0316	0.0381	0.0289
	0.022	0.0562	0.0486	0.0336	0.0972	0.0385	0.0532	0.0801			0.031	0.0311	0.0455	0.0362	0.0711	0.0558	0.0573	0.0463
	0.0311	0.0509	0.0563	0.0266	0.1301	0.0597	0.0754	0.1118			0.0406	0.0351	0.0783	0.0617	0.1085	0.1018	0.0927	0.0901
	0.0346	0.0618	0.0624	0.042	0.1643	0.0614	0.0947	0.152			0.0494	0.0308	0.122	0.0899	0.138	0.1487	0.126	0.141
	0.044	0.0534	0.0838	0.0628	0.1843	0.0867	0.1183	0.1716			0.0664	0.0355	0.1671	0.1181	0.1661	0.1725	0.1535	0.1701
	0.0162	0.0389	0.1021	0.0675	0.1867	0.1035	0.1231	0.1827			0.075	0.0408	0.2051	0.1363	0.1756	0.1917	0.1689	0.191
	0.0185	0.0277	0.1182	0.0544	0.1824	0.1208	0.1155	0.181			0.0857	0.0462	0.2251	0.1477	0.1744	0.1779	0.1803	0.194
	0.0433	0.0392	0.0985	0.0535	0.1728	0.1366	0.1228	0.1528			0.0832	0.049	0.2246	0.1507	0.1719	0.1706	0.1794	0.1916
	0.0411	0.0589	0.1109	0.0541	0.1746	0.1333	0.1238	0.1289			0.0779	0.052	0.2214	0.1527	0.16	0.1695	0.1687	0.1836
	0.0744	0.0665	0.0825	0.0509	0.1634	0.0937	0.1202	0.1227			0.0634	0.0451	0.2103	0.1421	0.1498	0.1636	0.1714	0.1753
	0.049	0.0573	0.0712	0.0585	0.1534	0.0757	0.115	0.1099			0.0542	0.0441	0.2047	0.1215	0.1451	0.165	0.168	0.1713
	0.0807	0.0601	0.0825	0.0589	0.1457	0.0865	0.0902	0.1039			0.0454	0.0491	0.1959	0.1128	0.1458	0.1675	0.163	0.1739
	0.0681	0.0636	0.0553	0.0691	0.1441	0.0816	0.0826	0.0981			0.0454	0.0504	0.1938	0.1035	0.1506	0.1608	0.1572	0.1718
	0.0587	0.0421	0.0705	0.0614	0.1356	0.0813	0.0683	0.0876			0.0589	0.0584	0.1869	0.098	0.1494	0.148	0.1542	0.1668
	0.0483	0.0423	0.0794	0.0513	0.1199	0.0664	0.0644	0.0893			0.0636	0.0661	0.1829	0.0993	0.145	0.1309	0.1466	0.1707
	0.0555	0.0303	0.0628	0.0453	0.1223	0.068	0.0577	0.0785			0.0703	0.0683	0.1724	0.0971	0.1376	0.127	0.1422	0.1656
	0.046	0.03	0.0791	0.0578	0.1135	0.1001	0.0625	0.0733			0.0714	0.0693	0.1734	0.0946	0.1286	0.1177	0.135	0.163
	0.0638	0.0378	0.0684	0.0587	0.1059	0.0829	0.0635	0.0644			0.0719	0.0753	0.1658	0.0932	0.1178	0.1016	0.1261	0.1601
	0.0563	0.0522	0.0567	0.0661	0.0979	0.0359	0.0487	0.0618			0.0648	0.0862	0.1644	0.097	0.1219	0.0965	0.1174	0.1608
	0.0676	0.0539	0.0461	0.0676	0.0963	0.0438	0.0486	0.0647			0.0726	0.0843	0.1632	0.0976	0.1171	0.0904	0.1118	0.161
	0.0477	0.0534	0.0446	0.0624	0.0882	0.0301	0.0458	0.0608			0.0763	0.0797	0.1619	0.1047	0.1144	0.0838	0.1127	0.1592
	0.0438	0.0572	0.05	0.0532	0.0771	0.0258	0.0326	0.05			0.0762	0.0798	0.1552	0.1037	0.1115	0.0836	0.1075	0.1536
	0.0293	0.0547	0.0441	0.0598	0.0707	0.0244	0.0208	0.0456			0.0758	0.0806	0.1649	0.1031	0.1123	0.0812	0.0998	0.1491
	0.0245	0.065	0.0492	0.0513	0.0609	0.0652	0.0305	0.0428			0.0702	0.0784	0.1678	0.098	0.117	0.0842	0.0944	0.14
	0.0173	0.0446	0.0384	0.0513	0.055	0.0563	0.0331	0.0496			0.0831	0.0867	0.1644	0.0941	0.1156	0.0818	0.0909	0.1383
	0.0428	0.0378	0.0365	0.0527	0.0484	0.0547	0.0479	0.0472			0.0894	0.0836	0.1568	0.0984	0.1159	0.0765	0.0931	0.1356
	0.06	0.0478	0.033	0.0464	0.0542	0.0393	0.0455	0.0501			0.0958	0.0908	0.1552	0.0917	0.1179	0.0664	0.0933	0.1347
	0.0549	0.0575	0.0295	0.0494	0.0536	0.0298	0.0381	0.0464			0.0985	0.0844	0.151	0.0898	0.1125	0.0608	0.0925	0.1328
	0.0798	0.0447	0.05	0.0446	0.052	0.0268	0.049	0.0425			0.1047	0.0774	0.1452	0.0946	0.1081	0.0555	0.0887	0.1244
	0.0828	0.0382	0.0642	0.0513	0.0578	0.0643	0.054	0.0326			0.1103	0.0746	0.1418	0.0877	0.1132	0.0524	0.0921	0.1229
	Choice
	Naive										Expert
Region	1	2	3	4	5	6	7	8		Region	1	2	3	4	5	6	7	8
	-0.0049	0.0095	0.0056	0.0291	0.0187	-0.008	0.0217	0.0104			0.019	0.02	0.0239	0.0151	0.02	0.0135	0.0147	0.0157
	0.0175	0.0114	0.0068	0.0126	0.0162	0.017	0.0199	0.0097			0.0251	0.0249	0.0259	0.0175	0.0189	0.0168	0.0171	0.0137
	0.0101	0.0112	0.0162	0.0226	0.0206	-0.0011	0.0093	0.0032			0.0285	0.0174	0.0216	0.0181	0.0211	0.0232	0.0215	0.0152
	0.0361	0.0203	0.0092	0.0155	0.0223	0.0199	0.0134	0.0128			0.0177	0.0156	0.0192	0.0136	0.019	0.0223	0.0272	0.0146
	0.0198	0.0137	0.0216	0.004	0.0197	0.0312	0.0161	0.0082			0.023	0.0189	0.0153	0.013	0.0196	0.0217	0.0263	0.0243
	0.0032	0.0104	0.0165	0.0178	0.0259	0.0289	0.0095	0.0154			0.0215	0.0181	0.0173	0.0172	0.0125	0.025	0.0224	0.0239
	-0.0043	0.0252	0.019	0.0209	0.0213	0.0229	0.0129	0.0191			0.0289	0.0174	0.0192	0.0181	0.0205	0.0268	0.0254	0.027
	0.0052	0.0302	0.0217	0.025	0.0292	0.0008	0.019	0.0208			0.0306	0.0213	0.0274	0.0194	0.0353	0.0281	0.0295	0.0284
	-0.001	0.0277	0.0163	0.0193	0.0378	0.0156	0.0112	0.0396			0.0258	0.0289	0.0408	0.0317	0.0582	0.0435	0.0403	0.0353
	0.0144	0.029	0.0197	0.0053	0.0408	0.0152	0.0238	0.0363			0.0333	0.0289	0.0678	0.0492	0.0897	0.0692	0.0676	0.0696
	0.0191	0.0323	0.0214	-0.0013	0.0403	0.0243	0.035	0.0303			0.0402	0.0276	0.1056	0.0735	0.1174	0.1054	0.0903	0.1125
	0.0128	0.0344	0.0327	0.0037	0.0335	0.0334	0.0338	0.0272			0.0566	0.0321	0.1404	0.0939	0.1423	0.1214	0.1088	0.1378
	-0.0058	0.0271	0.0537	0.0212	0.0342	0.0524	0.0325	0.031			0.0639	0.0326	0.1733	0.1109	0.1494	0.1356	0.1195	0.1534
	0.0048	0.0237	0.0571	0.0213	0.0378	0.0581	0.0259	0.026			0.0703	0.039	0.1897	0.1188	0.1497	0.1278	0.1281	0.1573
	0.015	0.0234	0.0447	0.0192	0.0477	0.0363	0.0317	0.0248			0.0729	0.0446	0.1877	0.126	0.1455	0.1232	0.1284	0.1542
	0.021	0.0195	0.0451	0.0116	0.0502	0.0427	0.0236	0.0301			0.0697	0.042	0.1857	0.128	0.1358	0.1152	0.122	0.1492
	0.0239	0.021	0.033	0.0141	0.046	0.0399	0.0193	0.0281			0.0512	0.041	0.1793	0.1189	0.1261	0.1156	0.1252	0.1436
	0.0201	0.0146	0.0375	0.0147	0.0438	0.0314	0.0232	0.0264			0.0485	0.0365	0.176	0.1029	0.1201	0.117	0.1244	0.1363
	0.018	0.0306	0.0382	0.009	0.0392	0.0296	0.0299	0.0286			0.0352	0.0428	0.169	0.0953	0.1193	0.1171	0.1211	0.1389
	0.0164	0.0389	0.037	0.0102	0.0378	0.0385	0.0189	0.0339			0.0402	0.0445	0.1675	0.0909	0.122	0.1195	0.1203	0.1346
	0.0169	0.016	0.0387	0.014	0.0406	0.0381	0.0215	0.0465			0.0495	0.0508	0.1598	0.0872	0.1214	0.1086	0.1204	0.1326
	0.0037	0.0127	0.0385	0.0133	0.0346	0.0312	0.0142	0.0449			0.0546	0.0564	0.1602	0.0882	0.116	0.0952	0.1142	0.1359
	0.01	0.0044	0.0417	0.0115	0.0293	0.0226	0.0123	0.0358			0.0591	0.0646	0.152	0.0848	0.1065	0.0915	0.1114	0.1334
	0.0096	0.0074	0.0377	0.0031	0.0284	0.0217	0.0171	0.0307			0.0604	0.0655	0.1534	0.0839	0.0992	0.0808	0.1071	0.1315
	0.006	0.0101	0.0323	0.0181	0.0238	0.0245	0.0235	0.0187			0.0601	0.0664	0.1479	0.0807	0.0907	0.0691	0.0997	0.1309
	0.0196	0.0152	0.0218	0.0282	0.0272	0.0226	0.0173	0.0198			0.0532	0.0786	0.1462	0.0869	0.0942	0.0667	0.0926	0.1325
	0.0291	0.0324	0.0185	0.0221	0.03	0.0139	0.0214	0.0245			0.064	0.0771	0.1473	0.0879	0.0907	0.0632	0.0899	0.1352
	0.0094	0.0332	0.0194	0.0163	0.034	0.008	0.0227	0.0222			0.0657	0.0757	0.1495	0.0936	0.0908	0.0673	0.0921	0.133
	0.018	0.0451	0.0173	0.0179	0.0248	0.0199	0.0131	0.0292			0.0677	0.0741	0.1444	0.0933	0.0913	0.0673	0.0897	0.1293
	0.0071	0.0347	0.0172	0.026	0.0209	0.0122	0.0081	0.033			0.0665	0.077	0.1525	0.1003	0.0928	0.0682	0.0843	0.1235
	0.0104	0.0398	0.031	0.017	0.0171	0.0052	0.0156	0.0332			0.0615	0.0792	0.1565	0.0974	0.1016	0.0694	0.0813	0.1188
	0.0093	0.0328	0.0275	0.0227	0.0166	0.0212	0.0108	0.0283			0.0745	0.0849	0.1532	0.0959	0.099	0.0692	0.0804	0.1172
	0.0095	0.0253	0.0226	0.023	0.0175	0.0159	0.0123	0.0262			0.0828	0.0853	0.1492	0.0952	0.0997	0.0695	0.082	0.1191
	0.0128	0.0203	0.0305	0.0117	0.0261	0.0089	0.0141	0.0276			0.0833	0.0905	0.1457	0.0919	0.1008	0.0641	0.0855	0.1196
	0.0062	0.0304	0.0199	0.0001	0.0209	-0.0016	0.0141	0.0208			0.0822	0.0839	0.1415	0.0896	0.0943	0.0555	0.0851	0.1211
	0.0152	0.0201	0.0274	0.0128	0.025	0.02	0.0099	0.0173			0.0851	0.0787	0.1358	0.092	0.0934	0.0545	0.0822	0.1153
	0.0034	0.0149	0.031	0.0229	0.0347	0.0378	0.0165	0.0116			0.0916	0.0703	0.1306	0.0874	0.0976	0.0568	0.0838	0.1118

## Sheet: Figure 1f
Stimulus					Choice
Region/Stage	Naive	Intermediate	Expert		Region/Stage	Naive	Intermediate	Expert
1	0.0185	0.091	0.0857		1	0.0034	0.0573	0.0916
2	0.0618	0.0331	0.0308		2	0.0203	0.0794	0.0905
3	0.0712	0.2326	0.2047		3	0.0172	0.132	0.1525
4	0.0541	0.1561	0.1527		4	0.0001	0.1138	0.0896
5	0.1643	0.1306	0.138		5	0.0171	0.0781	0.1016
6	0.0757	0.1809	0.165		6	0.0296	0.0655	0.1171
7	0.0902	0.1394	0.163		7	0.0189	0.053	0.1203
8	0.1039	0.1377	0.1739		8	0.0198	0.0609	0.1325

## Sheet: Figure 2a
	Naive										Expert									Region/Stage	Naive	Intermediate	Expert
Region	1	2	3	4	5	6	7	8		Region	1	2	3	4	5	6	7	8		1	0.4207	0.6083	0.5548
	0.0035757	-0.00066841	0.034046	0.053487	0.054739	0.11716	0.050731	0.05933			0.072074	0.074967	0.069206	0.036575	0.084184	0.063965	0.03503	0.12454		2	0.4321	0.5301	0.5667
	-0.0027918	0.034568	0.033083	0.090378	0.093606	0.13789	0.045355	0.095692			0.094754	0.081868	0.097102	0.030499	0.10285	0.10249	0.084606	0.14433		3	0.4719	0.6139	0.7597
	0.038709	0.05181	0.022621	0.10583	0.034321	0.11968	0.083815	0.090754			0.097232	0.0711	0.11579	0.026846	0.10995	0.12545	0.1035	0.097729		4	0.4355	0.6468	0.7038
	0.05813	0.023602	0.065223	0.10619	-0.0088211	0.15462	0.03258	0.084998			0.083548	0.074336	0.12351	0.022287	0.12528	0.12302	0.099547	0.099839		5	0.8611	0.8202	0.7785
	0.066535	0.0029418	0.062576	0.10934	0.025016	0.10089	0.041689	0.064433			0.097724	0.06879	0.12836	0.039263	0.13936	0.10963	0.099225	0.09851		6	0.5886	0.7059	0.7207
	0.08515	-0.0073247	0.068474	0.10511	0.026877	0.15388	0.042109	0.058975			0.08571	0.050935	0.11495	0.057052	0.10014	0.11573	0.10455	0.10841		7	0.3735	0.5079	0.5396
	0.041514	0.036063	0.040515	0.10722	0.07329	0.15433	0.049337	0.091877			0.111	0.029793	0.10325	0.09496	0.089903	0.15483	0.12499	0.13836		8	0.4797	0.6462	0.7507
	0.0072333	0.16162	0.12501	0.13706	0.062348	0.23205	0.085978	0.16934			0.093687	0.055036	0.087972	0.16578	0.1165	0.23951	0.20083	0.21075
	0.23583	0.22746	0.18733	0.22356	0.1836	0.29561	0.17581	0.34568			0.14247	0.10896	0.15345	0.26824	0.16618	0.35062	0.31707	0.32909
	0.40922	0.34405	0.27381	0.38357	0.25031	0.53846	0.37353	0.53247			0.29938	0.21241	0.34285	0.47052	0.28372	0.52074	0.5396	0.54856
	0.46385	0.3893	0.42725	0.58864	0.34646	0.76551	0.60584	0.63379			0.44594	0.37689	0.63885	0.72067	0.49101	0.71891	0.76083	0.70128
	0.50943	0.41564	0.47192	0.70359	0.41587	0.82927	0.71356	0.68579			0.5416	0.46651	0.7597	0.82241	0.63273	0.78612	0.85289	0.77329
	0.57019	0.43212	0.59197	0.76666	0.43545	0.86107	0.73921	0.71574			0.58853	0.56666	0.80451	0.83863	0.7038	0.77849	0.88573	0.80259
	0.589	0.48181	0.63119	0.79193	0.48804	0.82023	0.75216	0.71227			0.62739	0.59737	0.8277	0.83234	0.72014	0.75285	0.8815	0.80994
	0.55594	0.54072	0.68444	0.76404	0.50423	0.77367	0.74158	0.70401			0.63503	0.60283	0.82116	0.83613	0.68593	0.75866	0.87082	0.80468
	0.51918	0.52475	0.66033	0.73668	0.47138	0.73684	0.73378	0.66337			0.62167	0.5738	0.78845	0.81314	0.63298	0.72972	0.86251	0.80647
	0.50297	0.50669	0.62622	0.72383	0.42859	0.73465	0.71178	0.64245			0.59728	0.55995	0.74426	0.77995	0.5662	0.68122	0.84265	0.8103
	0.42074	0.46161	0.57364	0.69968	0.39316	0.63781	0.7026	0.54721			0.55483	0.47807	0.67704	0.73771	0.50058	0.6308	0.83592	0.79546
	0.39421	0.4396	0.52099	0.62442	0.32777	0.58212	0.63763	0.47968			0.46983	0.43526	0.60199	0.69231	0.41985	0.527	0.77214	0.75069
	0.24156	0.28734	0.41248	0.55116	0.2088	0.41221	0.54424	0.37986			0.37433	0.38427	0.48676	0.6391	0.28553	0.44085	0.65603	0.67527
	0.15902	0.21129	0.31445	0.42242	0.16088	0.30419	0.43037	0.34592			0.34071	0.29517	0.36524	0.6031	0.20461	0.40206	0.48329	0.54379
	0.13755	0.17959	0.21648	0.30687	0.12952	0.24176	0.31858	0.25943			0.30206	0.19645	0.23002	0.52617	0.15763	0.36651	0.38661	0.38336
	0.11739	0.16833	0.16405	0.19147	0.067303	0.13824	0.17082	0.14825			0.26258	0.12818	0.21809	0.42827	0.16487	0.32135	0.30354	0.24021
	0.076451	0.1285	0.088344	0.16181	0.069438	0.1094	0.13407	0.1362			0.18871	0.077439	0.20025	0.31311	0.19001	0.25839	0.23624	0.22414
	0.050587	0.14597	0.063887	0.12636	0.037733	0.099764	0.11818	0.13745			0.13725	0.082848	0.19301	0.25891	0.19992	0.25103	0.18781	0.24121
	0.057168	0.10025	0.10379	0.15505	0.0561	0.12991	0.092057	0.085159			0.10374	0.063449	0.19274	0.17974	0.23014	0.27129	0.16229	0.27166
	0.01741	0.08701	0.12652	0.14494	0.052751	0.14594	0.10162	0.08039			0.1205	0.090792	0.20349	0.1241	0.22053	0.28343	0.16508	0.28038
	0.020448	0.092863	0.046247	0.10877	0.096168	0.091767	0.1042	0.10343			0.13286	0.11718	0.256	0.12565	0.21514	0.26831	0.17469	0.248
	0.026892	0.12366	0.11657	0.096552	0.07378	0.1076	0.11973	0.087188			0.11311	0.11053	0.26672	0.10918	0.17445	0.29825	0.1946	0.23983
	0.062084	0.088153	0.089558	0.12181	0.07006	0.10435	0.11918	0.07259			0.10171	0.15791	0.2818	0.11435	0.19505	0.25594	0.21272	0.2845
	0.024199	0.13364	0.092993	0.135	0.07611	0.079106	0.05076	0.13327			0.064106	0.12515	0.30491	0.13467	0.23225	0.24453	0.23406	0.32288
	0.047627	0.10954	0.053377	0.1217	0.10726	0.073067	0.065393	0.12729			0.092245	0.17044	0.35416	0.19128	0.27608	0.26252	0.24279	0.33337
	0.053201	0.099054	0.076824	0.089743	0.089694	0.055889	0.086495	0.12899			0.073833	0.17099	0.41184	0.22946	0.34908	0.30142	0.27385	0.30758
	0.067774	0.086717	0.069066	0.10347	0.12634	0.051792	0.058543	0.14334			0.11123	0.21878	0.45737	0.27204	0.3963	0.33171	0.30646	0.3031
	0.023778	0.10404	0.085802	0.11048	0.10288	0.13933	0.084715	0.1307			0.074168	0.26977	0.50354	0.26667	0.42416	0.33757	0.32353	0.29808
	0.039705	0.078159	0.11618	0.11035	0.090114	0.095717	0.12987	0.11501			0.069558	0.23045	0.48282	0.27709	0.42234	0.33967	0.29161	0.30904
	-0.0022065	0.080419	0.099025	0.092636	0.053235	0.1232	0.1174	0.081717			0.036003	0.21373	0.465	0.259	0.4231	0.32194	0.30713	0.28366

## Sheet: Figure 2b
	Naive										Expert									Region/Stage	Naive	Intermediate	Expert
Region	1	2	3	4	5	6	7	8		Region	1	2	3	4	5	6	7	8		1	0.0309	0.2833	0.4216
	0.01564	0.017352	0.029535	0.035795	0.014027	0.032157	0.033372	0.01749			0.060446	-0.023858	0.017198	0.037248	0.018868	0.022113	0.0097119	0.033191		2	0.0545	0.3572	0.443
	0.016384	0.049349	0.023107	0.048947	0.018694	0.036907	0.028109	0.015658			-0.0053152	0.023148	0.039547	0.043321	-0.0003037	0.069825	0.064061	0.033063		3	0.0225	0.3623	0.5261
	0.025695	0.065307	0.029365	0.04926	0.037503	0.038123	0.027679	0.0055807			0.030465	-0.0070545	0.038659	0.014832	0.020144	0.098593	0.020786	0.026038		4	0.0473	0.2845	0.4386
	0.039432	0.064083	0.018031	0.055134	0.020793	0.044039	0.031271	0.015056			0.039254	0.0014949	-0.0017042	0.028686	-0.0081259	0.03656	-0.036463	-0.0037563		5	0.1033	0.279	0.4873
	0.062488	0.048816	0.041471	0.054103	0.034088	0.040117	0.026126	0.027779			-0.0011182	0.037184	-0.0081013	0.045945	0.0030722	0.047438	-0.030065	0.040385		6	0.0194	0.2465	0.4417
	0.027845	0.030995	0.064135	0.031546	0.05718	0.073717	0.035603	0.047933			0.006658	0.09986	0.013307	0.026987	-0.041202	0.0084484	-0.012916	0.074361		7	0.0664	0.3304	0.4798
	0.039448	0.0028569	0.10354	0.020419	0.082289	0.081878	0.043658	0.060258			0.010351	0.091998	-0.016448	0.025456	-0.025807	0.019648	-0.016659	0.069829		8	0.0301	0.3522	0.4908
	0.045226	0.031119	0.15556	0.059812	0.10184	0.14069	0.050099	0.077184			0.0026883	0.12702	-0.033352	0.041039	-0.033562	0.057709	0.0039887	0.030282
	0.038408	0.058167	0.20037	0.12423	0.16537	0.18465	0.058673	0.07064			-0.025542	0.12158	0.02749	0.054138	0.0022447	0.046604	0.019914	0.049232
	0.06193	0.1078	0.25112	0.16722	0.25847	0.27356	0.15703	0.12403			-0.055992	0.07324	0.078866	0.051482	0.0072066	0.073687	0.052494	0.07755
	0.097347	0.12245	0.35074	0.26259	0.33386	0.30698	0.24584	0.16396			0.017689	0.078195	0.1148	0.089479	0.012334	0.11047	0.067033	0.076168
	0.10525	0.15999	0.44034	0.3465	0.39107	0.33921	0.32139	0.23118			0.045429	0.056356	0.10451	0.12327	0.084857	0.074098	0.094746	0.10933
	0.13945	0.2057	0.47946	0.40286	0.42553	0.33497	0.36866	0.24802			0.066231	0.09198	0.12468	0.1475	0.11932	0.028768	0.094349	0.12233
	0.16395	0.26532	0.50212	0.42407	0.45458	0.33906	0.36494	0.25239			0.0539	0.088953	0.088567	0.12114	0.14615	0.050167	0.040926	0.13633
	0.15589	0.29035	0.49834	0.37717	0.46864	0.34859	0.38187	0.2778			-0.0069314	0.068817	0.066675	0.055318	0.12629	0.055076	0.030115	0.13997
	0.15897	0.31747	0.50361	0.36213	0.46956	0.35404	0.37741	0.32036			-0.016659	0.058783	0.075838	0.039265	0.12468	0.03356	0.024346	0.10347
	0.15707	0.35033	0.49887	0.37892	0.44687	0.3278	0.42715	0.33399			0.049407	-0.0070122	0.085333	0.028709	0.086165	0.077539	0.05867	0.059017
	0.17617	0.36202	0.51649	0.35907	0.44425	0.34067	0.45886	0.35751			0.028247	0.014918	0.023591	0.02896	0.086625	0.080272	0.11417	0.05458
	0.19426	0.36815	0.52611	0.35585	0.43864	0.34727	0.48328	0.38956			0.0019842	-0.017177	0.022515	0.059023	0.047333	0.10964	0.13642	0.066185
	0.23191	0.3596	0.51455	0.37489	0.4094	0.34984	0.471	0.41286			-0.0010823	0.041601	0.03358	0.036213	0.038269	0.085912	0.1273	0.073688
	0.23262	0.3714	0.49716	0.4326	0.3931	0.31079	0.48146	0.43119			-0.05481	0.026362	0.038612	0.015454	0.052883	0.042638	0.12017	0.072206
	0.22621	0.37984	0.45052	0.44685	0.37764	0.30335	0.4763	0.46513			-0.014458	0.0043938	0.056371	0.034644	0.061304	0.10123	0.10856	0.071918
	0.19725	0.39664	0.44597	0.44174	0.38664	0.3286	0.48369	0.47215			0.047	0.008224	0.06123	0.019425	0.056658	0.09129	0.1191	0.049995
	0.20853	0.39105	0.44323	0.40527	0.3895	0.35466	0.47778	0.48105			0.0065114	0.024933	0.10732	0.037867	0.028121	0.054616	0.071796	0.055693
	0.27365	0.4037	0.45535	0.41357	0.39385	0.38894	0.4798	0.48775			0.032691	0.049131	0.11585	0.041642	0.05639	0.032617	0.066371	0.042369
	0.31863	0.41345	0.4634	0.41277	0.39156	0.39863	0.46658	0.49082			0.044702	0.036868	0.13349	0.061238	0.083996	0.028943	0.075668	0.030136
	0.33571	0.41211	0.47009	0.4428	0.40227	0.40717	0.48154	0.50722			-0.013623	0.087932	0.09158	0.10177	0.073381	0.02484	0.11232	0.069575
	0.35123	0.40849	0.48264	0.45017	0.3991	0.41467	0.4997	0.50484			0.035978	0.079919	0.056097	0.068434	0.098816	0.041273	0.10349	0.098275
	0.37203	0.42023	0.4904	0.43868	0.39592	0.43802	0.50564	0.49131			0.067747	0.08753	0.053482	0.066568	0.1166	0.058469	0.12671	0.093922
	0.40875	0.44295	0.49811	0.45054	0.39325	0.45024	0.50881	0.49317			0.034444	0.054495	0.081669	0.054441	0.1499	0.094802	0.11965	0.10631
	0.42163	0.46862	0.52752	0.48498	0.42444	0.48725	0.52742	0.5344			0.03091	0.19042	0.182	0.14534	0.14103	0.10333	0.22236	0.16103
	0.47746	0.54962	0.56033	0.5557	0.47583	0.52168	0.58717	0.58569			0.2944	0.35732	0.35236	0.32077	0.30014	0.24846	0.38148	0.35724
	0.59085	0.63151	0.60676	0.63314	0.55211	0.61034	0.65384	0.64505			0.60096	0.59732	0.49536	0.53024	0.48247	0.46807	0.51837	0.5471
	0.6818	0.66529	0.64549	0.65734	0.58878	0.65832	0.69506	0.67829			0.70558	0.6894	0.61231	0.58405	0.53079	0.60954	0.5785	0.60959
	0.72625	0.69882	0.67093	0.68773	0.61393	0.68994	0.72643	0.69482			0.7813	0.72632	0.65337	0.64189	0.57582	0.66989	0.61237	0.65776
	0.70109	0.66977	0.67475	0.66414	0.60962	0.66077	0.72118	0.66905			0.73598	0.69393	0.63287	0.57933	0.53726	0.63816	0.59837	0.61648
	0.63984	0.64101	0.64966	0.6176	0.58761	0.61906	0.68859	0.63878			0.61625	0.60151	0.55684	0.47586	0.45417	0.56237	0.5362	0.53611

## Sheet: Figure 3b
Same trial types, stimulus
Naive										Expert
Region/Region	1	2	3	4	5	6	7	8		Region/Region	1	2	3	4	5	6	7	8
1	1	0.2517	0.3136	0.2219	0.2189	0.1317	0.1389	0.1238		1	1	0.101	0.0857	-0.0008	-0.0084	0.0422	0.0794	-0.0064
2	0.2517	1	0.1804	0.1205	0.0696	0.1082	0.0689	0.0739		2	0.101	1	0.1963	0.1803	0.1391	0.1125	0.1102	0.0706
3	0.3136	0.1804	1	0.1608	0.1606	0.1796	0.2008	0.1177		3	0.0857	0.1963	1	0.2396	0.1199	0.0835	0.2081	0.133
4	0.2219	0.1205	0.1608	1	0.0843	0.0931	0.0971	0.1017		4	-0.0008	0.1803	0.2396	1	0.1021	0.1041	0.2049	0.1561
5	0.2189	0.0696	0.1606	0.0843	1	0.2439	0.1353	0.1919		5	-0.0084	0.1391	0.1199	0.1021	1	0.0975	0.1027	0.059
6	0.1317	0.1082	0.1796	0.0931	0.2439	1	0.2126	0.1441		6	0.0422	0.1125	0.0835	0.1041	0.0975	1	0.0997	0.0674
7	0.1389	0.0689	0.2008	0.0971	0.1353	0.2126	1	0.1323		7	0.0794	0.1102	0.2081	0.2049	0.1027	0.0997	1	0.2019
8	0.1238	0.0739	0.1177	0.1017	0.1919	0.1441	0.1323	1		8	-0.0064	0.0706	0.133	0.1561	0.059	0.0674	0.2019	1
Both trial types, stimulus
Naive										Expert
Region/Region	1	2	3	4	5	6	7	8		Region/Region	1	2	3	4	5	6	7	8
1	1	0.5403	0.5479	0.4601	0.6293	0.5647	0.5353	0.5171		1	1	0.57	0.6278	0.5015	0.6339	0.633	0.6642	0.6273
2	0.5403	1	0.5237	0.3924	0.542	0.5243	0.4975	0.5044		2	0.57	1	0.625	0.566	0.5996	0.6373	0.6343	0.603
3	0.5479	0.5237	1	0.4698	0.6415	0.5775	0.5866	0.5591		3	0.6278	0.625	1	0.6646	0.6889	0.7406	0.7759	0.7284
4	0.4601	0.3924	0.4698	1	0.5053	0.4605	0.4587	0.462		4	0.5015	0.566	0.6646	1	0.6269	0.6781	0.6997	0.6623
5	0.6293	0.542	0.6415	0.5053	1	0.7381	0.7062	0.7395		5	0.6339	0.5996	0.6889	0.6269	1	0.7771	0.7905	0.7426
6	0.5647	0.5243	0.5775	0.4605	0.7381	1	0.6722	0.6541		6	0.633	0.6373	0.7406	0.6781	0.7771	1	0.8227	0.7869
7	0.5353	0.4975	0.5866	0.4587	0.7062	0.6722	1	0.6356		7	0.6642	0.6343	0.7759	0.6997	0.7905	0.8227	1	0.8159
8	0.5171	0.5044	0.5591	0.462	0.7395	0.6541	0.6356	1		8	0.6273	0.603	0.7284	0.6623	0.7426	0.7869	0.8159	1
Same trial types, choice
Naive										Expert
Region/Region	1	2	3	4	5	6	7	8		Region/Region	1	2	3	4	5	6	7	8
1	1	0.279	0.2588	0.2379	0.1007	0.1909	0.1666	0.1512		1	1	0.3861	0.3466	0.2857	0.3424	0.3146	0.3197	0.3778
2	0.279	1	0.3139	0.3458	0.2759	0.1725	0.0664	0.1815		2	0.3861	1	0.5239	0.4257	0.155	0.3452	0.3905	0.3928
3	0.2588	0.3139	1	0.5123	0.3801	0.4809	0.5386	0.5219		3	0.3466	0.5239	1	0.7278	0.2162	0.4522	0.555	0.5763
4	0.2379	0.3458	0.5123	1	0.3221	0.4258	0.3585	0.504		4	0.2857	0.4257	0.7278	1	0.243	0.4645	0.5408	0.6009
5	0.1007	0.2759	0.3801	0.3221	1	0.2883	0.2815	0.3607		5	0.3424	0.155	0.2162	0.243	1	0.3015	0.2715	0.2989
6	0.1909	0.1725	0.4809	0.4258	0.2883	1	0.4921	0.5486		6	0.3146	0.3452	0.4522	0.4645	0.3015	1	0.4569	0.4864
7	0.1666	0.0664	0.5386	0.3585	0.2815	0.4921	1	0.571		7	0.3197	0.3905	0.555	0.5408	0.2715	0.4569	1	0.5892
8	0.1512	0.1815	0.5219	0.504	0.3607	0.5486	0.571	1		8	0.3778	0.3928	0.5763	0.6009	0.2989	0.4864	0.5892	1
Both trial types, choice
Naive										Expert
Region/Region	1	2	3	4	5	6	7	8		Region/Region	1	2	3	4	5	6	7	8
1	1	0.5442	0.3984	0.3726	0.3384	0.3998	0.3436	0.3445		1	1	0.6063	0.5967	0.4922	0.6172	0.5939	0.6022	0.6454
2	0.5442	1	0.3726	0.4895	0.4467	0.3809	0.2911	0.3986		2	0.6063	1	0.7294	0.6367	0.4965	0.6194	0.6734	0.6792
3	0.3984	0.3726	1	0.5765	0.4517	0.6013	0.6057	0.6044		3	0.5967	0.7294	1	0.8152	0.5355	0.6808	0.766	0.7923
4	0.3726	0.4895	0.5765	1	0.5294	0.5498	0.4392	0.5955		4	0.4922	0.6367	0.8152	1	0.5145	0.6535	0.7192	0.7694
5	0.3384	0.4467	0.4517	0.5294	1	0.4396	0.4083	0.4874		5	0.6172	0.4965	0.5355	0.5145	1	0.5916	0.5678	0.6033
6	0.3998	0.3809	0.6013	0.5498	0.4396	1	0.5758	0.6047		6	0.5939	0.6194	0.6808	0.6535	0.5916	1	0.7046	0.7363
7	0.3436	0.2911	0.6057	0.4392	0.4083	0.5758	1	0.6413		7	0.6022	0.6734	0.766	0.7192	0.5678	0.7046	1	0.8064
8	0.3445	0.3986	0.6044	0.5955	0.4874	0.6047	0.6413	1		8	0.6454	0.6792	0.7923	0.7694	0.6033	0.7363	0.8064	1

## Sheet: Figure 4b
Stimulus							Delay							Action
Left			Right				Left			Right				Left			Right
Naive	Intermediate	Expert	Naive	Intermediate	Expert		Naive	Intermediate	Expert	Naive	Intermediate	Expert		Naive	Intermediate	Expert	Naive	Intermediate	Expert
0.0292	0.0117	0.0181	0.02	0.0212	0.031		0.0175	0.0163	0.0114	0.0137	0.0167	0.0219		0.0112	0.0245	0.0266	0.023	0.0244	0.0244
0.0247	0.0179	0.0136	0.0185	0.0213	0.0301		0.0179	0.0126	0.0118	0.0173	0.0153	0.0166		0.0198	0.0192	0.0208	0.023	0.0267	0.0247
0.0234	0.0323	0.0291	0.0324	0.0296	0.0235		0.0153	0.0194	0.0241	0.0226	0.0322	0.0145		0.0212	0.0315	0.0313	0.0222	0.0313	0.0331
0.0257	0.016	0.0231	0.0149	0.0204	0.0265		0.0194	0.021	0.0241	0.0138	0.0237	0.0258		0.015	0.0183	0.0189	0.0244	0.0257	0.0302
0.0347	0.0362	0.027	0.0158	0.0379	0.0314		0.0156	0.0223	0.0219	0.011	0.0184	0.0286		0.0045	0.0314	0.0168	0.023	0.0231	0.0271
0.0179	0.0147	0.0176	0.0129	0.018	0.0213		0.0118	0.0134	0.0144	0.0103	0.0167	0.0197		0.0104	0.0237	0.0242	0.0173	0.0175	0.0256
0.0102	0.0096	0.0113	0.014	0.0161	0.0193		0.0069	0.0103	0.011	0.0091	0.0065	0.0099		0.0172	0.018	0.0191	0.0118	0.013	0.0191
0.0374	0.0231	0.0234	0.0266	0.037	0.0402		0.022	0.024	0.0231	0.0177	0.0261	0.0309		0.0161	0.0276	0.0383	0.0389	0.0275	0.0313
0.0143	0.0155	0.0158	0.0067	0.0182	0.0297		0.0104	0.0147	0.0186	0.0075	0.0167	0.0204		0.0067	0.0226	0.0239	0.0163	0.0249	0.0246
0.025	0.0112	0.0159	0.0193	0.0201	0.0212		0.0242	0.0189	0.0211	0.0158	0.0224	0.023		0.0124	0.0189	0.026	0.0257	0.0233	0.0217
0.0248	0.0286	0.0219	0.018	0.0234	0.0424		0.0207	0.0216	0.0221	0.0126	0.0241	0.0389		0.0115	0.0349	0.0337	0.0222	0.0275	0.0381
0.0216	0.0232	0.0187	0.0106	0.0196	0.0128		0.0141	0.0233	0.0163	0.0071	0.021	0.0113		0.0103	0.0265	0.0264	0.0175	0.0236	0.026
0.0209	0.0141	0.0125	0.0092	0.0163	0.0175		0.0116	0.0131	0.0134	0.0083	0.0111	0.0141		0.013	0.0194	0.0197	0.0267	0.0204	0.0227

## Sheet: Figure4e
Naive	Intermediate	Expert
0.17778	0.061111	0.061111
0.11111	0.088889	0.0055556
0.05	0.066667	NaN
0.094444	0.083333	0.0055556
0	0.0055556	0.011111
0	0.0055556	0.016667
NaN	0.022222	0.011111
0.17778	0.083333	0.11667
0.19444	0.13889	0.055556
0.033333	0.044444	0.022222
NaN	0.033333	0.027778
0.061111	0.022222	0.033333
0.16111	0.23889	0.094444
NaN	NaN	NaN
NaN	0.1	0.083333
0.0055556	0	0.022222
0.12778	0.088889	0.11667
0.1	0.088889	0.072222
NaN	0.038889	0.083333
0.038889	NaN	NaN
0.12778	0.022222	0.055556
0.22778	0.077778	0.11111
0.20556	0.083333	0.044444
0.28889	0.12778	0.18333
0.17778	0.088889	0.055556
0.12222	0.061111	0.094444
0.022222	0.044444	0.033333
0.14444	0.066667	0.16667
0.11667	0.05	0.12778
0.21111	0.11111	0.1
0.13889	0.016667	0.011111
0.10556	0.094444	0.12778
0.21667	0.077778	0.15
0.25556	0.15	0.26111
0.033333	0.21111	0.16667
0.055556	0.077778	0.28333
0.038889	0.027778	0.16111
0.12778	0.26667	0.11667
0.061111	0.22222	0.29444
0.12222	0.011111	0.011111
0	0.055556	0.022222
0.13889	0.077778	0.094444
0.15556	0.066667	0.1
0.083333	0.088889	0.13889
0.16667	0.14444	0.18333
0.077778	0.094444	0.17778
0.15556	0.094444	0.094444
0.094444	0.077778	0.077778
0.15	0.17778	0.15
0.21111	0.11111	0.20556
0.17778	0.088889	0.15
0.16111	0.15556	0.15556
0.12778	0.14444	0.11111
0.11667	0.077778	0.13333
0.11667	0.23333	0.23889
0.12778	0.077778	0.17222
0.2	0.11667	0.10556
0.13333	0.1	0.055556
0.12222	0.038889	0.022222
0.077778	0.061111	0.055556
0.21111	0.2	0.14444
0.066667	0.027778	0.027778
0.022222	0.044444	0.044444
0.17222	0.10556	0.12222
0.2	0.083333	0.083333
0.12778	0.055556	0.15
0.12222	0.061111	0.088889
0.16667	0.027778	0.044444
0.2	0.044444	0.088889
0.15556	0.16667	0.1
0.13889	0.083333	0.12778
0.16667	0.055556	0.072222
0.22222	0.17778	0.17778
0.077778	0.044444	0.11667
0.15	0.11111	0.11111
0.12222	0.13889	0.13889
0.11111	0.11111	0.044444
0.11667	0.022222	0.05
0.18333	0.14444	0.21111
0.16111	0.033333	0.033333
0.13333	0.1	0.24444
0.18889	0.1	0.083333
0.2	0.077778	0.072222
0.11111	0.21111	0.061111
0.18889	0.072222	0.1
0.072222	0.22222	0.055556
0.12778	0.18889	0.072222
0.15556	0.12222	0.22222
0.13889	0.033333	0.13333
0.055556	0.061111	0.061111
0.016667	0.061111	0.061111
0.16111	0.17778	0.088889
0.17778	0.1	0.05
0.12222	0.1	0.13333
0.083333	0.05	0.10556
0.16667	0.22778	0.14444
0.18889	0.13333	0.11667
0.27222	0.077778	0.15
0.077778	0.088889	0.044444
0.088889	NaN	0.016667
0.094444	0.12778	0.077778
0.20556	0.14444	0.13333
0.15	0.10556	0.077778
0.16667	0.15556	0.044444
0.18333	0.17222	0.15556
0.16667	0.12778	0.077778
0.061111	0.044444	0.083333
0.13333	0.11667	0.12778
0.11111	0.11111	0.1
0.13889	0.072222	0.044444
0.11111	0.12222	0.011111
0.13889	0.13333	0.055556
0.22222	0.1	0.21111
0.12222	0.11111	0.17222
0.14444	0.038889	0.072222
0.12778	0.094444	0.11667
0.11667	0.033333	0.027778
0.3	0.13333	0.072222
0.1	0.17778	0.016667
0.14444	0.088889	0.1
0.066667	0.066667	0.027778
0.23333	0.061111	0.11111
0.061111	0.0055556	0.0055556
0.016667	0.11111	0.05
0.15	0.18889	0.13333
0.083333	0.038889	NaN
0.094444	0.11111	0.088889
0.12222	0.055556	0.10556
0.0055556	0.061111	0.18889
0	0.011111	0.038889
0.05	0.072222	0.088889
0.1	0.10556	0.21667
0.33333	0.18333	0.19444
NaN	0.027778	0.0055556
0.23889	0.18889	0.23333
0.17222	0.21111	0.18333
0.33889	0.15556	0.13333
0.022222	0.016667	0.077778
0.20556	0.22778	0.21667
0	NaN	0.13333
0.055556	0.072222	0.072222
0	0	0.011111
0.31667	0.27778	0.3
0.21667	0.13333	0.083333
NaN	0.022222	0.044444
0.25	0.19444	0.12222
0.29444	0.13333	0.061111
0.40556	0.21111	0.23333
0.20556	0.12222	0.044444
0.13333	0.044444	0.11111
0.16111	0.11111	0.10556
0.25	0.25	0.28889
0.088889	0.083333	0.17778
0.2	0.2	0.15556
0.088889	0.083333	0.16111
0.11667	0.18889	0.13889
0.055556	0.077778	0.12778
0.20556	0.2	0.14444
0.23889	0.25556	0.19444
0.17222	0.13889	0.12778
0.32778	0.23333	0.22222
0.11111	0.088889	0.1
0.27222	0.15556	0.14444
0.077778	0.083333	0.13889
0.19444	0.13889	0.19444
0.17222	0.094444	0.18333
0.17222	0.066667	0.12778
0.35	0.027778	0.15
0.12222	0.066667	0.15556
0.12222	0.15556	0.16111
0.12222	0.10556	0.10556
0.13333	0.027778	0.072222
0.16667	0.072222	0.15556
0.22222	0.15556	0.11111
0.18889	0.088889	0.21667
0.23889	0.10556	0.18889
0.18333	0.12222	0.038889
0.1	0.12778	0.15
0.10556	0.16111	0.11667
0.17778	0.29444	0.17222
NaN	NaN	0.0081967
NaN	0.02459	0.040984
NaN	0.090164	0.14754
NaN	0.040984	0.032787
NaN	0.11475	0.090164
NaN	0.0081967	0.0081967
NaN	0.02459	0.02459
NaN	0.057377	0.10656
NaN	0.18852	0.057377
NaN	0.04918	0.065574
NaN	NaN	0.057377
NaN	0	0.032787
NaN	0.07377	0.040984
NaN	0.07377	0.13934
NaN	0.13115	0.13934
NaN	0.057377	0.098361
NaN	0.032787	0.090164
NaN	0.12295	0.15574
NaN	NaN	0.040984
NaN	0.0081967	0.02459
NaN	0.065574	0.098361
NaN	0.15574	0.15574
NaN	0.12295	0.19672
NaN	0.11475	0.10656
NaN	0.11475	0.057377
NaN	0.21311	0.14754
NaN	0.065574	0.18033
NaN	0.15574	0.15574
NaN	0.12295	0.065574
NaN	0.14754	0.15574
NaN	0.2541	0.12295
NaN	0.12295	0.065574
NaN	0.07377	0.040984
NaN	0.16393	0.090164
NaN	0.27049	0.065574
NaN	0.090164	0.15574
NaN	0.057377	0.065574
NaN	0.2623	0.17213
NaN	0.065574	0.14754
NaN	0.032787	0.02459
NaN	0.040984	NaN
NaN	0.02459	0
NaN	0.057377	0.032787
NaN	0.016393	NaN
NaN	0.0081967	0
NaN	0.057377	0.040984
NaN	0.098361	0
NaN	0.032787	0
NaN	0.081967	0.04918
NaN	0.14754	0.081967
NaN	0.14754	0.098361
NaN	0.081967	0.12295
NaN	0.04918	0.07377
NaN	0.10656	0.11475
NaN	0.0081967	0.040984
NaN	0.13934	0.0081967
NaN	0.11475	0.065574
NaN	0.2623	0.21311
NaN	0.12295	0.14754
NaN	NaN	NaN
NaN	0.065574	0.032787
NaN	0.081967	0.04918
NaN	0.2377	0.12295
NaN	0.10656	0.090164
NaN	NaN	0.04918
NaN	0.13934	0.098361
NaN	0.0081967	0.10656
NaN	0.098361	0.040984
NaN	0.02459	0.13115
NaN	0	0.065574
NaN	0	0.02459
NaN	0.17213	0.04918
NaN	NaN	NaN
NaN	0.0081967	NaN
NaN	0.13934	0.065574
NaN	NaN	0.081967
NaN	NaN	0.065574
NaN	0.07377	0.057377
NaN	0.040984	0.04918
NaN	NaN	0
NaN	0.2377	0.18033
NaN	0.04918	0.081967
NaN	0.14754	0.12295
NaN	NaN	0.016393
NaN	NaN	0.10656
NaN	0.057377	0.057377
NaN	0.15574	0.10656
NaN	0.17213	0.16393
NaN	0.21311	0.098361
NaN	0.032787	0.04918
NaN	0.18033	0.13115
NaN	0.016393	0
NaN	0.13934	0.13934
NaN	0.057377	0.016393
NaN	NaN	NaN
NaN	0.016393	0.0081967
NaN	0.18033	0.090164
NaN	0.27869	0.15574
NaN	0.07377	0.0081967
NaN	0.04918	0.090164
NaN	0.07377	0.11475
NaN	0.18852	0.040984
NaN	0.14754	0.11475
NaN	0.14754	0.081967
NaN	0.02459	0.065574
NaN	0.090164	0.057377
NaN	0.090164	0.13115
NaN	0.065574	0.032787
NaN	0.22951	0.15574
NaN	0.07377	0.057377
NaN	0.081967	0.07377
NaN	0.16393	0.07377
NaN	0.14754	0.098361
NaN	NaN	0.040984
NaN	0.081967	0.02459
NaN	0.02459	0.0081967
NaN	NaN	0.090164
NaN	0.040984	0.02459
NaN	0.040984	0.040984
NaN	0.12295	0.0081967
NaN	0.040984	0.0081967
NaN	0.02459	NaN
0.72414	0.37931	0.10345
0.55172	0.48276	0.10345
0.62069	0.44828	0.34483
0.62069	0.44828	0.13793
0.58621	0.17241	0.17241
0.58621	0.51724	0.72414
0.41379	0.34483	0.51724
0.72414	0.41379	0.31034
0.62069	0.55172	0.41379
0.58621	0.51724	0.58621
0.68966	0.31034	0.58621
0.41379	0.75862	0.41379
0.82759	0.75862	0.55172
0.65517	0.34483	0.51724
0.75862	0.51724	0.75862
0.7931	0.58621	0.41379
0.68966	0.75862	0.58621
0.48276	0.62069	0.65517
0.51724	0.068966	0.41379
0.65517	0.51724	0.2069
0.65517	0.37931	0.48276
0.7931	0.2069	0.37931
0.44828	0.68966	0.44828
0.55172	0.51724	0.55172
0.51724	0.41379	0.48276
0.65517	0.48276	0.58621
0.44828	0.24138	0.10345
0.62069	0.72414	0.27586
0.41379	0.48276	0.55172
0.10769	0.17692	0.13846
0.046154	0.061538	0.038462
0.023077	0.076923	0.092308
0.11538	0.16154	0.069231
0.14615	0.12308	0.084615
0.19231	0.17692	0.14615
0.023077	NaN	NaN
0.15385	0.17692	0.22308
0.25385	0.13846	0.24615
0.13846	0.092308	0.084615
0.069231	0.061538	NaN
0.14615	0.22308	0.11538
0.25385	0.19231	0.061538
0.2	0.16154	0.084615
0.19231	0.27692	0.076923
0.31538	0.1	0.26154
0.12308	0.023077	0.030769
0.22308	0.092308	0.10769
0.17692	0.076923	0.2
0.1	0.092308	0.015385
0.37692	0.11538	0.2
0.13846	0.023077	0.17692
0.27692	0.23077	0.27692
NaN	0.069231	0
0.34615	0.21538	0.23846
0.13077	0.24615	0.061538
0.061538	0.038462	0.0076923
0.23077	0.17692	0.015385
0.36923	0.15385	0.26154
0.12308	0.046154	0.030769
0.26154	0.11538	0.076923
0.37692	0.13077	0.30769
0.16154	0.046154	0.030769
0.23846	0.069231	0.1
0.20769	0.15385	0.084615
0.12308	0.076923	0.1
0.26154	0.23077	0.13846
NaN	0.11538	0.046154
0.30769	0.16154	0.069231
0.13077	0.25385	0.2
0.16923	0.1	0.084615
0.18462	0.16154	0.076923
0.24615	0.17692	0.32308
0.26923	0.20769	0.13846
0.36923	0.20769	0.11538
NaN	0.046154	0.061538
0.14615	0.069231	0.12308
0.16923	0.069231	0.015385
0.1	0.015385	0.038462
0.10769	0.10769	0.10769
0.061538	0.0076923	0.12308
0.26923	0.14615	0.21538
0.38462	0.35385	0.16923
0.27692	0.26923	0.23077
0.17692	0.12308	0.061538
0.0076923	NaN	0
0.3	0.27692	0.22308
0.16154	0.015385	0.015385
0.053846	0.046154	0.038462
0.35385	0.20769	0.11538
0.43077	0.16154	0.0076923
0.2	0.10769	0.053846
0.31538	0.13077	0.11538
0.29231	0.25385	0.30769
0.19231	0.11538	0.092308
0.35385	0.37692	0.22308
0.030769	0.11538	0.10769
0.10769	0.084615	0.038462
0.015385	0.015385	0.015385
0.16923	0.11538	0.084615
0.19231	0.21538	0.061538
0.13077	0.24615	0.27692
0.13846	0.13846	0.10769
0.015385	0.14615	NaN
0.061538	0.092308	0.12308
0.16923	0.1	0.13077
NaN	0.0076923	0.038462
0.12308	0	0.0076923
0.14615	0.13077	0.10769
0.13077	0.15385	0.18462
0.092308	0.092308	0.076923
0.084615	0.061538	0.11538
0.038462	0.10769	0.13846
NaN	0	0.030769
0.076923	0.053846	0.084615
0.17692	0.023077	0.069231
NaN	0.092308	0.061538
0.24615	0.16154	0.13846
0.13077	0.069231	0.061538
0.015385	0.046154	0.038462
0.21538	0.061538	0.069231
0.015385	0.030769	NaN
0.12308	0.046154	0.10769
0.069231	0.25385	0.13846
0.14615	0.2	0.2
0.023077	0.0076923	0.038462
0.21538	0.26923	0.14615
0.15385	0.19231	0.14615
0.046154	0.14615	0.046154
0.33077	0.25385	0.23846
0.2	0.076923	0.1
0.26154	0.14615	0.16154
0.023077	0.023077	0.023077
0.22308	0.053846	0.11538
0.16923	0.1	0.2
0.2	0.20769	0.33846
0.11538	0.17692	0.13077
0.16923	0.17692	0.15385
0.13077	0.023077	0.023077
0.18462	0.069231	0.10769
0.26154	0.13846	0.17692
0.24615	0.17692	0.26154
0.061538	0.16923	0
0.22308	0.15385	0.16923
0.33846	0.13846	0.11538
0.32308	0.069231	0.12308
0.2	0.11538	0.10769
0.13077	0.15385	0.15385
0.16923	0.18462	0.1
0.076923	0.16154	0.13077
0.14615	0.13077	0.084615
0.11538	0.14615	0.092308
0.12308	0.069231	0.030769
0.10769	0.030769	0
0.32308	0.092308	0.11538
0.2	0.10769	0
0.23077	0.17692	0.19231
0.15385	0.069231	0.13846
0.092308	0.15385	0.092308
0.069231	0.076923	0.092308
0.41304	0.43478	0.28261
0.1087	0.21739	0.26087
0.17391	0.13043	0.17391
0.23913	0.23913	0.28261
0.28261	0.23913	0.23913
0.28261	0.36957	0.45652
0.43478	0.54348	0.45652
0.28261	0.26087	0.28261
0.58696	0.5	0.54348
0.26087	0.32609	0.43478
0.34783	0.3913	0.43478
0.5	0.52174	0.3913
0.3913	0.5	0.5
0.45652	0.45652	0.6087
0.36957	0.52174	0.17391
0.26087	0.45652	0.41304
0.5	0.41304	0.36957
0.52174	0.3913	0.36957
0.30435	0.5	0.19565
0.32609	0.15217	0.21739
0.54348	0.63043	0.28261
0.26087	0.28261	0.21739
0.52174	0.56522	0.34783
0.32609	0.36957	0.43478
0.34783	0.28261	0.23913
0.43478	0.43478	0.28261
0.17391	0.3913	0.30435
0.3913	0.21739	0.086957
0.30435	0.36957	0.3913
0.45652	0.32609	0.43478
0.30435	0.32609	0.17391
0.34783	0.021739	0.15217
0.41304	0.30435	0.17391
0.69565	0.36957	0.26087
0.41304	0.32609	0.36957
0.23913	0.23913	0.28261
0.065217	NaN	0.086957
0	0.021739	0.13043
0.086957	0	0
0.19565	0.1087	0.21739
NaN	0.13043	0.043478
0.32609	0.45652	0.5
0.28261	0.5	0.3913
0.1087	0.26087	0.1087
0.15217	0.19565	0.065217
0.043478	0.1087	0.19565
0.11409	0.19463	0.16107
0.10738	0.18121	0.013423
0.053691	0.12752	0.14765
0.14094	0.18121	0.026846
0.16107	0.15436	0.080537
0.18792	0.18121	0.25503
0.16107	0.080537	0.033557
0.11409	0.13423	0.10738
0.10067	0.12081	0.11409
0.14094	0.11409	0.12081
0.14094	0.22819	0.22148
0.14094	0.080537	0.053691
0.22819	0.16107	0.14765
0.19463	0.04698	0.1745
0.15436	0.04698	0.25503
0.10738	0.13423	0.087248
0.18792	0.10067	0.12752
0.21477	0.16107	0.20134
0.16779	0.18121	0.080537
0.22148	0.32215	0.24832
0.24832	0.26174	0.10738
0.37584	0.12081	0.2349
0.16107	0.13423	0.12752
0.067114	0.16107	0.18121
0.2953	0.24161	0.22148
0.14094	0.15436	0.12081
0.12081	0.15436	0.087248
0.053691	0.15436	0.15436
0.11409	0.34228	0.28859
0.14765	0.25503	0.20805
0.12752	0.16107	0.20134
0.12752	0.13423	0.073826
0.10067	0.087248	0.060403
0.11409	0.087248	0.04698
0.18792	0.25503	0.25503
0.14765	0.18792	0.1745
0.10738	0.22148	0.10738
0.18792	0.15436	0.16779
0.22148	0.10738	0.14765
0.18792	0.16779	0.10067
0.10738	0.15436	0.11409
0.19463	0.2349	0.26174
0.22148	0.22148	0.24832
0.080537	0.26174	0.14765
0.20134	0.31544	0.22819
0.24832	0.21477	0.18121
0.22148	0.18792	0.20805
0.10738	0.14094	0.12081
0.24832	0.12752	0.053691
0.20805	0.11409	0.040268
0.033557	0.040268	0
0.18121	0.20805	0.087248
0.040268	0.11409	0.12081
0.12081	0.13423	0.20805
0.04698	0.11409	0.19463
0.04698	0.19463	0.14765
0.20134	0.04698	0.020134
0.12752	0.11409	0.16107
0.37584	0.22148	0.15436
0.10067	0.2953	0.14765
0.067114	0.12081	0.087248
0.27517	0.12081	0.15436
0.04698	0.20134	0.033557
0.21477	0.26174	0.073826
0.20134	0.15436	0.073826
0.20134	0.087248	0.040268
0.11409	0.13423	0.20134
0.10738	0.20805	0.087248
0.14094	0.040268	0.060403
0.16779	0.16107	0.12752
0.040268	0.13423	0.033557
0.1745	0.12752	0.12752
0.18792	0.073826	0.11409
0.18792	0.026846	0.020134
0.10067	0.12081	0.10067
0.09396	0.013423	0.0067114
0.16107	0.12081	0.073826
0.10067	0.20805	0.28188
0.053691	0.067114	0
0.020134	0.060403	0.12752
0.19463	0.26846	0.10067
0.080537	0.20134	0.04698
0.26174	0.21477	0.16107
0.22148	0.25503	0.15436
0.20805	0.12752	0.2349
0.20805	0.16107	0.22819
0.24832	0.040268	0.15436
0.31544	0.19463	0.20134
0.22148	0.14094	0.18121
0.22819	0.12752	0.073826
0.21477	0.09396	0.13423
0.080537	0.09396	0.18792
0.15436	0.09396	NaN
0.040268	0.020134	0.013423
0.053691	0.073826	0.060403
0.19463	0.1745	0.18121
0.2953	0.12752	0.12081
0.27517	0.20805	0.12081
0.14765	0.20134	0.1745
0.080537	0.14765	0.12081
0.22148	0.12752	0.053691
0.060403	0.10738	0.080537
0.18792	0.19463	0.32215
0.10067	0.09396	0.073826
0.13423	0.053691	0.16779
0.20805	0.22819	0.20805
0.18792	0.18121	0.11409
0.18121	0.14094	0.020134
NaN	0.04698	0.026846
0.04698	0.30201	0.12752
NaN	0.020134	NaN
0.16779	0.10738	0.11409
0.033557	0.12752	0.053691
0.026846	0.033557	0.04698
NaN	0.087248	0.080537
0.14765	0.080537	0.087248
0.09396	0.080537	0.09396
0	0.04698	0.13423
0.13423	0.16779	0.04698
0.26174	0.12081	0.10067
0.1745	NaN	0.0067114
NaN	0.0067114	NaN
0.36913	0.20134	0.1745
0.13423	0.0067114	NaN
0.15436	0.26846	0.067114
0.09396	0.040268	0.040268
0.013423	NaN	0.0067114
0.18121	0.22819	0.24832
0.09396	0.087248	0.026846
NaN	NaN	NaN
0.21477	0.18121	0.11409
0.067114	0.067114	0.020134
NaN	NaN	NaN
0.04698	0.16779	0.14094
0.11409	0	NaN
0.033557	0	NaN
0.10738	0.10067	0.087248
0.14094	0.053691	NaN
0.15436	0.087248	0.053691
0.15436	0.1745	0.026846
0.18121	NaN	0.040268
0.20805	0.067114	0.040268
0.10738	0.13423	0.033557
0.080537	0.033557	0.013423
0.12081	0.14765	0.12081
0.087248	0.12752	0.15436
0.10067	0.053691	0.053691
0.09396	0.040268	0.033557
0.15436	0.15436	0.21477
0.14136	0.026178	0.094241
0.32984	0.16754	0.073298
0.22513	0.078534	0.010471
0.078534	0.057592	0.036649
0.13089	0.089005	NaN
0.18325	0.13613	0.11518
0.15707	0.062827	0.078534
0.20942	0.08377	0.10995
0.22513	0.026178	0.11518
0.04712	0.068063	0.094241
0.30366	0.19372	0.29843
0.026178	0.068063	0.068063
0.099476	0.094241	0.057592
0.15183	0.13089	0.12042
0.073298	0.12042	0.12042
0.073298	0.073298	0.08377
0.11518	0.068063	0.094241
0.13089	0.13613	0.1466
0.14136	0.10995	0.094241
0.062827	0.08377	0.078534
0.13089	0.12565	0.094241
0.094241	0.17277	0.10471
0.20419	0.15707	0.12565
0.20942	0.17801	0.15707
0.20942	0.10471	0.078534
0.19895	0.08377	0.25131
0.24084	0.16754	0.23037
0.19372	0.089005	0.094241
0.078534	0.052356	0.08377
0.16754	0.13089	0.094241
0.094241	0.15183	0.057592
0.24607	0.20419	0.15707
0.1466	0.15183	0.08377
0.094241	0.04712	0.041885
0.13089	0.099476	0.078534
0.13089	0.041885	0.10471
0.19372	0.18325	0.13613
0.12042	0.078534	0.08377
0.18325	NaN	0.12042
0.068063	0.099476	0.078534
0.026178	NaN	0.062827
0.04712	0.068063	0.026178
0.13613	0.04712	0.057592
0.13613	0.10471	0.10471
0.29843	0.14136	0.11518
0.10471	0.12042	0.04712
0.18848	0.1466	0.094241
0.099476	0.17801	0.24607
0.15183	0.11518	0.13089
0.14136	0.19895	0.11518
0.089005	0.10995	0.08377
0.12042	0.10995	0.1466
0.24084	0.2199	0.13089
0.08377	0.13089	0.036649
0.19372	0.18325	0.094241
0.08377	0.17801	0.094241
0.057592	0.10471	0.14136
0.1623	0.089005	0.25131
0.13613	0.12042	0.057592
0.34555	0.19372	0.026178
0.27225	0.28272	0.10471
0.13613	0.13089	0.089005
0.16754	0.12565	0.15183
0.08377	0.094241	0.068063
0.17277	0.12042	0.094241
0.17277	0.20419	0.078534
0.078534	0.12042	0.068063
0.13613	0.12042	0.062827
0.36126	0.21466	0.21466
0.13613	0.12042	0.12042
0.14136	0.15707	0.08377
0.21466	0.20942	0.11518
0.28796	0.062827	0.020942
NaN	NaN	0
0.078534	0.23037	0.099476
0.1623	0.13613	0.015707
0.068063	0.094241	0.068063
0.21466	0.094241	0.068063
0.19895	0.068063	0.052356
0.078534	0.068063	0.094241
0.12042	0.20942	0.13089
0.041885	0.10995	0.010471
0.036649	0.052356	NaN
0.057592	0.020942	0
0.19895	0.13089	0.13613
0.13613	0.17277	0.020942
0.18325	0.13613	0.089005
0.14136	0.26702	0.068063
0.2199	0.08377	0.10471
0.19895	0.18848	0.22513
0.078534	0.1623	0.12565
0.20419	0.10995	0.12042
0.10471	0.12565	0.08377
0.12565	0.11518	0.10471
0.19372	0.13613	NaN
0.15707	0.2199	0.19895
0.12042	0.099476	0.041885
0.15183	0.11518	0.099476
0.099476	0.12042	0.04712
0.14136	0.17801	0.078534
0.15707	0.10995	0.10471
0.13613	0.19895	0.031414
0.078534	0.068063	0.015707
0.15183	0.13613	0.10471
0.031414	0.020942	0.015707
0.094241	0.0052356	NaN
0.031414	0.041885	NaN
0.036649	0.031414	0.031414
0.068063	0.020942	NaN
NaN	0.0052356	0
0.08377	0.24084	0.19372
0.026178	0.04712	0.010471
0.25131	0.099476	0.18848
0.1466	0.20419	0.28796
0.062827	0.057592	0.015707
0.29319	0.2356	0.19372
0.036649	0.16754	0.068063
0.068063	0.17801	0.036649
NaN	0.089005	0.052356
0.20942	0.2356	0.16754
0.015707	0.057592	0.020942
0.18325	0.12565	0.17277
0.19895	0.24084	0.1623
0.08377	0.13089	NaN
0.10471	0.057592	0.10471
0.18848	0.08377	0.13613
0.18325	0.10471	0.15707
0.062827	0.031414	0.0052356
0.13613	0.12565	0.14136
0.10471	0.30366	0.089005
0.089005	0.078534	0.099476
0.16754	0.068063	0
0.015707	0.062827	0.08377
0.078534	0.15707	0.14136
0.015707	0.04712	0
0.015707	0.041885	0.073298
0.041885	0.031414	NaN
0.094241	0.18325	0.073298
0.089005	0.099476	0.15183
0.068063	0.026178	0.041885
0.04712	0.010471	0.052356
0.068063	0.11518	0.04712
0.031414	0.020942	0.036649
0.052356	0.073298	NaN
0.10471	0.015707	0.068063
0.031414	0.078534	0.052356
0.010471	0.094241	0.031414
0.036649	0.078534	0.057592
NaN	0.041885	0.078534
0.2199	0.057592	0.062827
NaN	0.0052356	NaN
0.068063	0.036649	0.010471
0.057592	0.020942	NaN
0.10995	0.15707	0.041885
0.020942	0.15707	0.041885
0.24607	0.19372	0.14136
0.24607	0.16754	0.04712
0.12042	0.068063	0.15183
0.18848	0.15183	0.13089
0.1466	0.18325	0.094241
0.17277	0.052356	0.14136
0.18848	0.23037	0.18325
0.10471	0.057592	0.12042
0.11518	0.10471	0.10471
0.26178	0.21466	0.24084
0.062827	0.10471	0.068063
0.052356	0.089005	0.13613
0.12042	0.15707	0.12042
0.22513	0.11518	0.17277
0.15707	0.20419	0.13089
0.25654	0.13089	0.17801
0.1623	0.073298	0.031414
0.21466	0.13613	0.13089
0.13089	0.18325	0.099476
0.24607	0.2356	0.18848
0.13089	0.16754	0.13613
0.13089	0.11518	0.1466
0.20419	0.26702	0.18848
0.23037	0.073298	0.062827
0.24607	0.20419	0.1466
0.16754	0.33508	0.27225
0.26178	0.2199	0.13089
0.14136	0.089005	0.12042
0.13089	0.062827	0.18325
0.13089	0.14136	0.14136
0.19372	0.08377	0.20942
0.12042	0.099476	0.073298
0.15707	0.20419	0.19895
0.20942	0.2356	0.13089
0.073298	0.10471	0.10471
0.12565	0.12042	0.22513
0.016807	NaN	0.016807
0.2437	NaN	0.16807
NaN	NaN	0.15966
0.067227	NaN	0.15126
0.058824	NaN	0.10084
0.07563	NaN	0.12605
NaN	NaN	0.058824
0.0084034	NaN	0.11765
0.12605	NaN	0.058824
0.02521	NaN	0.084034
0.067227	NaN	0.0084034
0.042017	NaN	0.07563
0.016807	NaN	NaN
0.042017	NaN	NaN
0.21849	NaN	0.21008
0.05042	NaN	0.033613
0.092437	NaN	0.12605
0.07563	NaN	0.11765
0.07563	NaN	0.17647
0.07563	NaN	0.13445
0.042017	NaN	0.15966
0.02521	NaN	0.19328
0.15126	NaN	0.11765
0.016807	NaN	0.16807
0.31092	NaN	0.32773
0.07563	NaN	0.033613
0.058824	NaN	0.10924
0.14286	NaN	0.033613
0.10084	NaN	0.042017
0.033613	NaN	0.058824
0.14286	NaN	0.084034
0.042017	NaN	0.13445
0.02521	NaN	0.016807
0.27731	NaN	0.28571
0.0084034	NaN	0.17647
0.22689	NaN	0.26891
0.067227	NaN	0.067227
0.02521	NaN	0.016807
0.016807	NaN	0.016807
0.11765	NaN	0.15966
0.12605	NaN	0.084034
0.05042	NaN	0.084034
0.02521	NaN	0.11765
0.26891	NaN	0.084034
0.11765	NaN	0.14286
0.058824	NaN	0.058824
0.15126	NaN	0.17647
0.44538	NaN	0.058824
0.27731	NaN	0.12605
0.36134	NaN	0.17647
0.32773	NaN	0.11765
0.10084	NaN	0.14286
0.33613	NaN	0.21849
0.15966	NaN	0.15126
0.20168	NaN	0.33613
0.16807	NaN	0.11765
0.10924	NaN	0.14286
0.15126	NaN	0.084034
0.16807	NaN	0.10924
0.2521	NaN	0.07563
0.29412	NaN	0.0084034
0.18487	NaN	0.12605
0.15126	NaN	0.067227
0.07563	NaN	0.02521
NaN	NaN	NaN
0.12605	NaN	NaN
0.10084	NaN	0.12605
0.42017	NaN	0.14286
0.058824	NaN	0.17647
0.2605	NaN	0.016807
0.2437	NaN	0.10924
0.033613	NaN	0.07563
0.28571	NaN	0.22689
0.17647	NaN	0.10924
0.28571	NaN	NaN
0.2605	NaN	0.10084
0.33613	NaN	0.10084
0.31092	NaN	NaN
0.17647	NaN	0.058824
0.15126	NaN	0.16807
0.058824	NaN	0.042017
0.05042	NaN	0.016807
0.23529	NaN	0.17647
0.18487	NaN	0.14286
0.2521	NaN	0.042017
0.32773	NaN	0.27731
0.2605	NaN	0.18487
0.34454	NaN	0.092437
0.26891	NaN	0.067227
0.26891	NaN	0.21008
0.2437	NaN	0.11765
0.26891	NaN	0.19328
0.042017	NaN	0.016807
0.38655	NaN	0.042017
0.2605	NaN	0.21849
0.26891	NaN	0.05042
0.17647	NaN	0.21008
0.34454	NaN	0.23529
0.18487	NaN	0.19328
0.15126	NaN	0.13445
0.042017	NaN	0.21008
0.31933	NaN	0.31933
0.28571	NaN	0.38655
0.11765	NaN	0.15966
0	NaN	NaN
0.31933	NaN	0.19328
0.2437	NaN	0.15966
0.30252	NaN	0.11765
0.15966	NaN	0.092437
NaN	NaN	0.016807
0.058824	NaN	0.016807
0.14286	NaN	0.042017
0.36975	NaN	0.2437
0.084034	NaN	0.18487
0.31933	NaN	0.26891
0.17647	NaN	0.22689
0.19328	NaN	0.15966
0.15966	NaN	0.084034
0.07563	NaN	0.22689
0.04698	0.13423	0.020134
0.16779	0.13423	0.12081
0.013423	0.0067114	0.013423
0.16779	0.15436	0.073826
0.080537	0.040268	0.12081
0.04698	0.060403	0.060403
0.033557	0.13423	0.09396
0.13423	0.013423	0.060403
0.033557	0.11409	0.026846
0.19463	0.073826	0.020134
0.020134	0.087248	0.026846
0.087248	0.080537	0.080537
NaN	0.087248	0.060403
0.053691	0.040268	0.020134
0.026846	0.040268	0.073826
0.013423	0.013423	0.0067114
0.10067	0.067114	0.026846
0.013423	0.033557	0.053691
0	0	NaN
NaN	NaN	0.013423
0.067114	0.14094	0.080537
0.013423	0.053691	0.0067114
0.020134	0.026846	0.013423
0.060403	0.033557	0.053691
0.12081	0.073826	0.080537
0.040268	0.060403	0.040268
0.14094	0.067114	0.12752
0.013423	0.020134	0.080537
0.080537	0.10738	0.12081
0.14094	0.19463	0.13423
0.09396	0.10738	0.073826
0.14094	0.053691	0.14765
0.12081	0.14765	0.12752
0.053691	0.10738	0.16779
0.22148	0.12081	0.14765
0.11409	0.15436	0.10067
0.18121	0.10067	0.10738
NaN	NaN	NaN
NaN	NaN	0
0.14765	0.20134	0.040268
0.1745	0.09396	0.087248
0.033557	0.0067114	0.0067114
0.15436	0.20134	0.087248
0.09396	0.053691	0.020134
0.013423	0.013423	0.020134
0.033557	0.067114	0.10738
0.1745	0.19463	0.15436
NaN	0.040268	NaN
0.10067	0.040268	0.053691
0.026846	0.0067114	0.0067114
0.12752	0.0067114	0.020134
NaN	0.0067114	0.0067114
0.080537	0.087248	0.026846
0.10738	NaN	NaN
0.080537	0.013423	0.033557
0.04698	0.040268	0.026846
0.16779	0.14765	0.087248
0.060403	0.09396	0.1745
0.020134	NaN	0.013423
0.24161	0.16779	0.11409
0.11409	0.14765	0.1745
0.13423	0.04698	0.073826
0.14094	0.14765	0.11409
0.19463	0.1745	0.19463
0.11409	0.04698	0.053691
0.24161	0.26846	0.16107
0.18121	0.033557	0.0067114
0.11409	0.10738	0.060403
0.20805	0.10738	0.14094
0.10738	0.013423	0.11409
0.15436	0.020134	0.10738
0.067114	0.060403	0.11409
0.15436	0	0.033557
0.13423	0.12752	0.13423
0.16107	0.04698	0.033557
0.13423	0.14765	0.067114
0.36242	0.18792	0.15436
0.033557	NaN	NaN
0.20134	0.14094	0.14765
0.087248	NaN	NaN
0.060403	0.10738	0.10067
0.24161	0.19463	0.14765
0.020134	0.04698	0.026846
0.16107	0.087248	0.033557
0.04698	0.10067	0.067114
0.15436	0.013423	0.067114
0.19463	0.067114	0.16107
0.14094	0.0067114	0.0067114
0.060403	0.013423	0.040268
0.22148	0.10738	0.11409
0.087248	0.0067114	NaN
0.073826	0.15436	0.04698
0.2349	0.12081	0.11409
NaN	0	NaN
0.10067	0.11409	0.087248
0.04698	0.033557	0.026846
NaN	NaN	NaN
0.067114	NaN	NaN
0.10067	0.10067	0.067114
0.10067	0.060403	0.04698
0.04698	0.033557	0.04698
0.18121	0.10067	0.10738
0.09396	0.053691	0.040268
0.067114	0.04698	0.060403
0.26174	0.13423	0.060403
0.026846	0.020134	NaN
0.13423	0.020134	0.020134
0.15436	0.020134	0.053691
0.24832	0.14094	0.080537
0.033557	NaN	NaN
0.067114	0.10067	NaN
0.20134	0.24161	0.14094
0.14094	0.067114	0.013423
0.16107	0.11409	0.22148
0.16779	NaN	0.013423
0.13423	0.053691	0.087248
0.16779	0.053691	0.087248
0.14765	0.073826	0.04698
0.09396	0.020134	0.11409
0.18121	0	0.073826
0.067114	0.14094	0.16779
0.16107	0.04698	0.11409
0.020134	0.053691	NaN
0.12752	0.11409	0.11409
0.14765	0.10067	0.013423
0.19463	0.10738	0.16779
0.22148	0.10738	0.080537
0.24832	0.026846	0.026846
0.2349	0.087248	0.053691
0.18792	0.15436	0.10738
0.24832	0.10067	0.13423
0.22819	0.20134	0.14765
0.12752	0.10067	0.080537
0.033557	0.12081	0.09396
0.26846	0.14765	0.14765
0.04698	0.04698	0.013423
0.11409	0.067114	0.053691
0.19463	0.10067	0.26846
NaN	0.020134	0.040268
0.0067114	0.013423	0.020134
0.12081	0.04698	0.026846
0.10738	0.15436	0.073826
0.067114	0.10067	0.033557
0.040268	NaN	0.033557
0.16779	0.18121	0.14094
0.09396	0.10067	0.13423
0.11409	0.12081	0.060403
0.15436	0.16779	0.10738
0.22148	0.14765	0.060403
0.055172	0.048276	NaN
0.11034	0.055172	0.11724
0.16552	0.13103	0.13103
0.13793	0.16552	0.15862
0.17931	0.055172	0.13103
0.1931	0.11724	0.075862
0.14483	0.075862	0.075862
0.18621	0.10345	0.096552
0.062069	0.10345	0.055172
0.089655	0.13793	0.12414
0.075862	0.02069	0.02069
0.13103	0.13103	0.11724
0.082759	0.15172	0.068966
0.13103	0.13103	0.13103
0.12414	0.16552	0.12414
0.11034	0.055172	0
0.13103	0.075862	NaN
0.22759	0.082759	0.048276
0.15172	0.1931	0.15862
0.10345	0.089655	0.082759
0.13103	0.041379	0.068966
0.11034	0.075862	NaN
0.24138	0.18621	0.15172
0.27586	0.11034	0.13103
0.15862	0.096552	0.096552
0.13793	0.10345	0.013793
0.034483	0.11034	0.048276
0.2	0.089655	0.034483
0.15862	0.096552	0.10345
0.24138	0.048276	0.041379
0.2069	0.10345	0.16552
0.27586	0.068966	0.25517
0.15862	0.055172	0.089655
0.21379	0.15172	0.17241
0.32414	0.15172	0.082759
0.15172	0.13103	0.13103
0.17241	0.11724	0.15172
0.082759	0.062069	0.0068966
0.075862	0.14483	0.041379
0.089655	0.068966	0.11034
0.15862	0.17241	0.15862
0.28276	0.18621	0.12414
0.027586	0.027586	0.041379
0.096552	0.068966	0.11724
0.055172	0.048276	0.027586
0.2	0.22069	0.18621
0.29655	0.11724	0.1931
0.25517	0.13793	0.096552
0.082759	0.24138	0.075862
0.42069	0.10345	0
0.15172	0.22759	0.096552
0.33103	0.068966	0.11724
0.2069	0.096552	0.11034
0.41379	0.11724	0.13103
0.062069	0	0.02069
0.33793	0.21379	0.14483
0.062069	0.013793	0.062069
0.2069	0.14483	0.12414
0.24828	0.027586	0.0068966
0.33793	0.082759	0.22069
0.17931	0.13103	0.082759
0.2	0.075862	0.041379
0.31724	0.082759	0.15172
0.082759	0.14483	0.15172
0.11034	0.068966	0.041379
0.096552	0.082759	0.055172
0.45517	0.13103	0.055172
0	NaN	0.02069
0.24138	0.29655	0.24828
0.2	0.013793	0.02069
0.0068966	0	0.041379
0.12414	0.22759	0.082759
0.055172	0.068966	0.062069
0.16552	0.055172	0.12414
0.17931	0.14483	0.14483
0.21379	0.17931	0.10345
0.2	0.089655	0.11034
0.096552	0.11724	0.075862
0.062069	0.027586	0.10345
0.12414	0.062069	0.12414
NaN	0.034483	0.027586
0	0.013793	0.013793
0.11034	0.12414	0.082759
0.15862	0.075862	0.068966
0.041379	0	0.02069
0.16552	0.15172	0.13103
0.02069	0.013793	0.013793
0.10345	0.062069	0.041379
0.21379	0.22759	0.11724
0.21379	0.16552	0.062069
NaN	NaN	0.0068966
0.31034	0.12414	0.17931
0.02069	0.14483	0.041379
0.15862	0.15172	0.027586
0.068966	0.062069	0.02069
0.02069	0.027586	0.0068966
0.14483	0.31724	0.16552
0.034483	0.055172	0.082759
0.082759	0.082759	0.034483
0.082759	0.12414	0.13103
0.068966	0.041379	0.013793
0.11034	0.068966	0.048276
0.02069	NaN	0.055172
0.027586	NaN	0.013793
0	0.013793	0.02069
0.034483	0.0068966	0.034483
0.068966	0.013793	0.02069
0.16552	0.13793	0.10345
0.013793	0.02069	0.0068966
0.22759	0.13793	0.11724
0.22759	0.17241	0.17241
0.041379	0.062069	0.11034
0.35172	0.22759	0.18621
0.15172	0.16552	0.068966
0.35172	0.10345	0.13103
0.055172	0	0.034483
0.013793	0.075862	0.0068966
0.082759	0.027586	0.089655
0.013793	0.18621	0.055172
0.048276	0.027586	0.096552
0.034483	0.02069	0.02069
0.17241	0.11034	0.16552
0.075862	0.075862	0.027586
0.2	0.12414	0.15172
0.27586	0.17241	0.048276
0.18621	0.02069	0.048276
0.15172	0.15862	0.089655
0.062069	0.013793	0.0068966
0.22069	0.17931	0.15172
0.22069	0.068966	0.027586
0.096552	0.082759	0.055172
0.21379	0.075862	0.0068966
0.17241	0.10345	0.02069
0.2069	0.062069	0.075862
0.13793	0.041379	0.11034
0.11034	0.15172	0.13103
0.062069	0.089655	0.027586
NaN	0.062069	NaN
0.33103	0.034483	0.12414
0.11724	0.15172	0.12414
0.12414	0.027586	0.048276
0.12414	0.13793	0.089655
0.075862	0.0068966	0.041379
0.055172	0.17931	0.055172
0.096552	0.12414	0.048276
0.25806	0.16129	0.064516
0.12903	0.12903	NaN
0.12903	0.22581	0.32258
0.29032	0.3871	0.32258
0.48387	0.3871	0.41935
0.3871	0.25806	0.29032
0.25806	0.16129	0.16129
0.32258	0.41935	0.29032
0.41935	0.32258	0.29032
0.35484	0.32258	0.29032
0.25806	0.35484	0.32258
0.12903	0.29032	0.16129
0.16129	0.32258	0.22581
0.35484	0.70968	0.12903
0.19355	0.096774	0
0.29032	0.25806	0.096774
0.22581	0.48387	0.22581
0.19355	0.19355	NaN
0.064516	0.096774	0.096774
0.25806	0.064516	NaN
0.32258	0.032258	NaN
0.32258	0.3871	0.54839
0.45161	0.19355	0.22581
0.16129	0.096774	0.29032
0.25806	0.29032	NaN
0	0.12903	NaN
0.6129	0.25806	0.29032
0.3871	0.16129	0.22581
0.32258	0.12903	0.22581
0.45161	0.22581	0.096774
0.45161	0.16129	0.096774
0.43182	0.38636	0.36364
0.29545	0.47727	0.36364
0.34091	0.29545	0
0.27273	0.15909	0.11364
0.29545	0.25	0.022727
NaN	0.13636	0.022727
0.18182	0.18182	0.068182
0.36364	0.15909	NaN
0.38636	0.11364	0.15909
0	0.068182	0.25
0.13636	0.068182	0.5
0.29545	0.11364	0.34091
NaN	0.18182	0
0.25	0.40909	0.52273
0.13636	0.045455	0.38636
NaN	0.18182	0.13636
0.068182	0.25	0.13636
0.31818	0.29545	0.20455
0.31818	0.36364	0.36364
0.27273	0.36364	0.18182
0.27273	0.29545	0.25
0.59091	0.43182	0.31818
0.34091	0.31818	0.34091
0.29545	0.34091	0.068182
0.27273	0.045455	0.045455
0.13636	0.36364	0.20455
0.5	0.11364	0.11364
0.29545	0.13636	0.27273
0.54545	0.25	0.29545
0.20455	0.38636	0.22727
0.47727	0.31818	0.18182
0.5	0.11364	0.27273
0.36364	0.25	0.22727
0.47727	0.34091	0.52273
0.25	0.25	NaN
NaN	NaN	0.34091
0.068182	0.13636	NaN
0.045455	0.31818	NaN
0.34091	0.068182	0.20455
0.090909	0.22727	0.045455
0.18182	0.15909	0.25
0.20455	0.045455	0.15909
0.22727	0.34091	0.13636
0	0.18182	0.11364
0.12143	0.078571	0.014286
0.17857	0.092857	NaN
0.035714	0.13571	NaN
0.078571	0.05	0.0071429
0.15714	0.12143	0.05
0.19286	0.064286	0.028571
0.34286	0.2	0.16429
0.2	0.30714	0.22143
0.14286	0.11429	0.042857
0.2	0.17143	0.16429
0.12857	0.085714	0.085714
0.42143	0.19286	0.14286
0.15	0.071429	0.05
0.21429	0.17143	0.10714
0.1	0.17143	0.10714
0.18571	0.23571	0.085714
0.10714	0.05	0.042857
0.2	0.16429	0.11429
0.21429	0.10714	0.15714
0.17857	0.10714	0.05
0.25714	0.25	0.23571
0.078571	0.078571	0.085714
0.17143	0.10714	0.13571
0.17143	0.14286	0.078571
0.15	0.05	0.028571
0.20714	0.092857	0.035714
0.13571	0.17143	0.071429
0.11429	0.17857	0.078571
0.24286	0.14286	0.028571
0.1	0.071429	0.042857
0.15714	0.035714	0.028571
0.11429	0.2	0.1
0	0.14286	0.071429
0.27143	0.17143	0.11429
0.35714	0.16429	0.064286
0.27143	0.092857	0.042857
0.17857	0.17143	0.085714
0.23571	0.20714	0.1
0.23571	0.3	0.20714
0.14286	0.2	0.028571
0.23571	0.15714	0.13571
0.20714	0.18571	0.30714
0.32143	0.12143	0.2
0.13571	0.19286	0.27143
0.23571	0.26429	0.057143
0.12857	0.085714	0.22857
0.25	0.26429	0.12857
0.13571	0.27143	0.13571
0.30714	0.20714	0.12857
0.32143	0.23571	0.19286
0.12857	0.22857	0.014286
0.18571	0.18571	0.22143
0.14286	0.18571	0.092857
0.22143	0.18571	0.14286
0.32143	0.26429	0.18571
0.14286	0.17143	0.085714
0.27857	0.40714	0.17857
0.14286	0.064286	0.19286
0.15714	0.11429	0.14286
0.16429	0.10714	0.071429
0.092857	0.10714	0.1
0.14286	0.14286	0.035714
0.11429	0.27857	0.035714
0.20714	0.078571	0.035714
0.085714	0.078571	0.1
0.15	0.15	0.17857
0.14286	0.085714	NaN
0.042857	0.13571	0.13571
0.12143	0.17857	0.17143
0.16429	0.028571	0.05
0.10714	0.32857	0.2
0.064286	0.1	0.1
0.21429	0.15714	0.057143
0.1	0.24286	0.042857
0.2	0.12143	0.078571
0.057143	0.092857	0.071429
0.22143	0.25714	0.26429
0.27143	0.25	0.078571
0.17143	0.26429	0.16429
0.12857	0.028571	0.014286
0.078571	0.12857	0.10714
0.25	0.19286	0.10714
0.05	0.18571	0.035714
0.14286	0.057143	0.10714
0.064286	0.085714	0.064286
0.22857	0.35714	0.085714
0.27857	0.078571	0.2
0.20714	0.22143	0.21429
0.24286	0.35	0.17857
0.3	0.23571	0.31429
0.092857	0.13571	0.085714
0.2	0.21429	0.21429
0.22857	0.22143	0.12143
0.18571	0.17143	0.1
0.071429	0.15714	0.078571
0.26429	0.064286	0.12857
0.1	0.29286	0.071429
0.071429	0.13571	0.13571
0.16429	0.15714	0.078571
0.30714	0.19286	0.10714
0.20714	0.14286	0.10714
0.19286	0.15714	0.12857
0.19286	0.12857	0.2
0.19286	0.16429	0.27143
0.31429	0.17857	0.12857
0.014286	0.042857	NaN
0.085714	0.014286	NaN
0.092857	0.11429	0.0071429
0.042857	0.071429	0.021429
0.15	0.20714	0.11429
0.064286	0.20714	0.23571
0.13571	0.34286	0.12857
0.042857	0.014286	0
0.2	0.30714	0.32143
0.15	0.13571	0.17143
0.028571	0.071429	0.071429
0.071429	0.057143	0.042857
0.18571	0.22857	0.035714
0.12857	0.18571	0.13571
0.19286	0.13571	0.028571
0.15	0.028571	0.021429
0.16429	0.31429	0.12857
0.12143	0.05	0.0071429
0.18571	0.064286	0.042857
0.25714	0.12143	0.035714
0.16429	0.092857	0.14286
0.11429	0.092857	0.035714
0.16429	0.064286	NaN
0.16429	0.14286	0.057143
0.092857	0.12857	NaN
0.24286	0.2	0.078571
0.042857	0.085714	NaN
0.064286	0.035714	0.071429
0.26429	0.16429	0.17857
0.14286	0.12857	0.14286
0.22143	0.35	0.14286
0.22143	0.17143	0.24286
0.33571	0.26429	0.12143
0.35714	0.19286	0.30714
0.22857	0.12143	0.29286

## Sheet: Figure 4f
	Intra-regional					Inter-regional
Region/Stage	Naive	Intermediate	Expert		Region/Stage	Naive	Intermediate	Expert
1	0.2549	0.219	0.1767		1	0.1294	0.0913	0.0629
2	0.3909	0.2881	0.2363		2	0.0985	0.0756	0.0731
3	0.3325	0.3284	0.2961		3	0.1564	0.1352	0.1173
4	0.2982	0.2351	0.2293		4	0.1208	0.1104	0.0876
5	0.2769	0.2094	0.1848		5	0.1167	0.0775	0.072
6	0.3255	0.2015	0.1799		6	0.1492	0.1213	0.0733
7	0.2151	0.1648	0.1497		7	0.1044	0.0847	0.0672
8	0.2958	0.2302	0.1973		8	0.1279	0.0953	0.0913

## Sheet: Figure 4g
	Naive										Intermediate										Expert
Region/Region	1	2	3	4	5	6	7	8		Region/Region	1	2	3	4	5	6	7	8		Region/Region	1	2	3	4	5	6	7	8
1	0.2549	0.3259	0.1262	0.1074	0.0794	0.1241	0.0671	0.0757		1	0.219	0.2354	0.108	0.0514	0.0487	0.0706	0.0485	0.0768		1	0.1767	0.1881	0.0722	0.0299	0.0378	0.0343	0.043	0.0351
2	0.1005	0.3909	0.159	0.1443	0.083	0.0751	0.0506	0.0773		2	0.0878	0.2881	0.1328	0.0883	0.0446	0.0538	0.0394	0.0824		2	0.0812	0.2363	0.1525	0.0786	0.0551	0.0324	0.0484	0.0634
3	0.0604	0.1414	0.3325	0.1727	0.1614	0.2419	0.1441	0.1729		3	0.0707	0.1187	0.3284	0.1766	0.112	0.1568	0.1273	0.1845		3	0.0374	0.1105	0.2961	0.1406	0.0861	0.1407	0.1518	0.1539
4	0.0092	0.0458	0.2138	0.2982	0.1206	0.1825	0.1003	0.1733		4	0.0146	0.0357	0.2422	0.2351	0.0827	0.1216	0.0943	0.1813		4	0.0113	0.0275	0.178	0.2293	0.0676	0.0737	0.1147	0.1403
5	0.0544	0.1185	0.1256	0.0845	0.2769	0.1097	0.1385	0.1855		5	0.026	0.0607	0.0887	0.0412	0.2094	0.1003	0.0929	0.1325		5	0.0424	0.0582	0.0681	0.0433	0.1848	0.0916	0.0889	0.1117
6	0.039	0.1239	0.2063	0.0982	0.2264	0.3255	0.1717	0.1791		6	0.0364	0.0779	0.199	0.0838	0.1376	0.2015	0.1464	0.1678		6	0.0246	0.017	0.1339	0.0385	0.0795	0.1799	0.1103	0.1093
7	0.0341	0.0824	0.1027	0.0873	0.1238	0.1418	0.2151	0.1585		7	0.0501	0.0522	0.0899	0.0668	0.0666	0.1232	0.1648	0.1442		7	0.037	0.0379	0.0828	0.0543	0.0682	0.0787	0.1497	0.1112
8	0.0315	0.1088	0.1487	0.1212	0.1498	0.1678	0.1674	0.2958		8	0.0371	0.0723	0.1185	0.0823	0.1025	0.1211	0.1334	0.2302		8	0.037	0.0723	0.1195	0.0676	0.0954	0.099	0.148	0.1973

[truncated: 14 more sheets: Figure 5b, Figure5c, Figure 5d, Figure 6b, Figure 6c, Figure 6d, Figure 6f, Figure 6g, Figure 7b, Figure 7d, Figure 7e, Figure 8e, Figure 8g, Figure 8h]
